# Supplementary material for: CTpredX: Enhancing missense variant pathogenicity prediction in childhood cancer predisposition genes
Source: Genes Dis. 2025 Apr 28;13(1):101661. doi: 10.1016/j.gendis.2025.101661 (PMC12466125; doi:10.1016/j.gendis.2025.101661)
Supplement: Multimedia component 2 [file mmc2.xlsx]

## Sheet: Table S1
Table S1. Childhood cancer predisposition genes included in this analysis. Genes are reported together with the HGNC description, chromosome, cytoband and source.
Gene symbol	Gene description	Chromosome	Cytoband	Fiala et al.	Wang et al.	Wagener et al.	PanelApp*
ABCB11	ATP binding cassette subfamily B member 11 [Source:HGNC Symbol;Acc:HGNC:42]	2	q31.1	FALSE	FALSE	TRUE	FALSE
ABL1	ABL proto-oncogene 1, non-receptor tyrosine kinase [Source:HGNC Symbol;Acc:HGNC:76]	9	q34.12	FALSE	FALSE	TRUE	FALSE
ABL2	ABL proto-oncogene 2, non-receptor tyrosine kinase [Source:HGNC Symbol;Acc:HGNC:77]	1	q25.2	FALSE	FALSE	TRUE	FALSE
ABRAXAS1	abraxas 1, BRCA1 A complex subunit [Source:HGNC Symbol;Acc:HGNC:25829]	4	q21.23	TRUE	FALSE	FALSE	FALSE
ACD	ACD shelterin complex subunit and telomerase recruitment factor [Source:HGNC Symbol;Acc:HGNC:25070]	16	q22.1	FALSE	FALSE	FALSE	TRUE
AIP	aryl hydrocarbon receptor interacting protein [Source:HGNC Symbol;Acc:HGNC:358]	11	q13.2	FALSE	TRUE	FALSE	FALSE
AKT1	AKT serine/threonine kinase 1 [Source:HGNC Symbol;Acc:HGNC:391]	14	q32.33	FALSE	TRUE	FALSE	TRUE
ALK	ALK receptor tyrosine kinase [Source:HGNC Symbol;Acc:HGNC:427]	2	p23.1	TRUE	TRUE	TRUE	TRUE
AMER1	APC membrane recruitment protein 1 [Source:HGNC Symbol;Acc:HGNC:26837]	X	q11.2	FALSE	FALSE	TRUE	FALSE
ANKRD26	ankyrin repeat domain containing 26 [Source:HGNC Symbol;Acc:HGNC:29186]	10	p12.1	FALSE	TRUE	FALSE	FALSE
APC	APC regulator of WNT signaling pathway [Source:HGNC Symbol;Acc:HGNC:583]	5	q22.2	TRUE	TRUE	TRUE	TRUE
ARHGEF12	Rho guanine nucleotide exchange factor 12 [Source:HGNC Symbol;Acc:HGNC:14193]	11	q23.3	FALSE	FALSE	TRUE	FALSE
ARID1A	AT-rich interaction domain 1A [Source:HGNC Symbol;Acc:HGNC:11110]	1	p36.11	FALSE	FALSE	TRUE	FALSE
ARID2	AT-rich interaction domain 2 [Source:HGNC Symbol;Acc:HGNC:18037]	12	q12	FALSE	FALSE	TRUE	FALSE
ARID5B	AT-rich interaction domain 5B [Source:HGNC Symbol;Acc:HGNC:17362]	10	q21.2	FALSE	FALSE	TRUE	FALSE
ARMC5	armadillo repeat containing 5 [Source:HGNC Symbol;Acc:HGNC:25781]	16	p11.2	FALSE	FALSE	TRUE	FALSE
ASXL1	ASXL transcriptional regulator 1 [Source:HGNC Symbol;Acc:HGNC:18318]	20	q11.21	FALSE	FALSE	TRUE	FALSE
ATM	ATM serine/threonine kinase [Source:HGNC Symbol;Acc:HGNC:795]	11	q22.3	TRUE	TRUE	TRUE	TRUE
ATR	ATR serine/threonine kinase [Source:HGNC Symbol;Acc:HGNC:882]	3	q23	FALSE	FALSE	TRUE	FALSE
ATRX	ATRX chromatin remodeler [Source:HGNC Symbol;Acc:HGNC:886]	X	q21.1	FALSE	FALSE	TRUE	FALSE
AXIN2	axin 2 [Source:HGNC Symbol;Acc:HGNC:904]	17	q24.1	FALSE	TRUE	TRUE	FALSE
BAP1	BRCA1 associated protein 1 [Source:HGNC Symbol;Acc:HGNC:950]	3	p21.1	TRUE	TRUE	TRUE	FALSE
BARD1	BRCA1 associated RING domain 1 [Source:HGNC Symbol;Acc:HGNC:952]	2	q35	TRUE	TRUE	TRUE	FALSE
BCL10	BCL10 immune signaling adaptor [Source:HGNC Symbol;Acc:HGNC:989]	1	p22.3	FALSE	FALSE	TRUE	FALSE
BCR	BCR activator of RhoGEF and GTPase [Source:HGNC Symbol;Acc:HGNC:1014]	22	q11.23	FALSE	FALSE	TRUE	FALSE
BLM	BLM RecQ like helicase [Source:HGNC Symbol;Acc:HGNC:1058]	15	q26.1	TRUE	TRUE	TRUE	TRUE
BMPR1A	bone morphogenetic protein receptor type 1A [Source:HGNC Symbol;Acc:HGNC:1076]	10	q23.2	TRUE	TRUE	TRUE	TRUE
BRAF	B-Raf proto-oncogene, serine/threonine kinase [Source:HGNC Symbol;Acc:HGNC:1097]	7	q34	FALSE	TRUE	TRUE	TRUE
BRCA1	BRCA1 DNA repair associated [Source:HGNC Symbol;Acc:HGNC:1100]	17	q21.31	TRUE	TRUE	TRUE	TRUE
BRCA2	BRCA2 DNA repair associated [Source:HGNC Symbol;Acc:HGNC:1101]	13	q13.1	TRUE	TRUE	TRUE	TRUE
BRIP1	BRCA1 interacting helicase 1 [Source:HGNC Symbol;Acc:HGNC:20473]	17	q23.2	TRUE	TRUE	TRUE	TRUE
BTK	Bruton tyrosine kinase [Source:HGNC Symbol;Acc:HGNC:1133]	X	q22.1	FALSE	FALSE	TRUE	FALSE
BUB1	BUB1 mitotic checkpoint serine/threonine kinase [Source:HGNC Symbol;Acc:HGNC:1148]	2	q13	FALSE	FALSE	TRUE	FALSE
BUB1B	BUB1 mitotic checkpoint serine/threonine kinase B [Source:HGNC Symbol;Acc:HGNC:1149]	15	q15.1	FALSE	TRUE	TRUE	TRUE
BUB3	BUB3 mitotic checkpoint protein [Source:HGNC Symbol;Acc:HGNC:1151]	10	q26.13	FALSE	FALSE	TRUE	FALSE
CAMTA1	calmodulin binding transcription activator 1 [Source:HGNC Symbol;Acc:HGNC:18806]	1	p36.31	FALSE	FALSE	TRUE	FALSE
CASP8	caspase 8 [Source:HGNC Symbol;Acc:HGNC:1509]	2	q33.1	FALSE	FALSE	TRUE	FALSE
CBFA2T3	CBFA2/RUNX1 partner transcriptional co-repressor 3 [Source:HGNC Symbol;Acc:HGNC:1537]	16	q24.3	FALSE	FALSE	TRUE	FALSE
CBL	Cbl proto-oncogene [Source:HGNC Symbol;Acc:HGNC:1541]	11	q23.3	FALSE	TRUE	TRUE	TRUE
CDC73	cell division cycle 73 [Source:HGNC Symbol;Acc:HGNC:16783]	1	q31.2	TRUE	TRUE	TRUE	TRUE
CDH1	cadherin 1 [Source:HGNC Symbol;Acc:HGNC:1748]	16	q22.1	TRUE	TRUE	TRUE	FALSE
CDH11	cadherin 11 [Source:HGNC Symbol;Acc:HGNC:1750]	16	q21	FALSE	FALSE	TRUE	FALSE
CDK4	cyclin dependent kinase 4 [Source:HGNC Symbol;Acc:HGNC:1773]	12	q14.1	TRUE	TRUE	TRUE	FALSE
CDKN1A	cyclin dependent kinase inhibitor 1A [Source:HGNC Symbol;Acc:HGNC:1784]	6	p21.2	FALSE	FALSE	TRUE	FALSE
CDKN1B	cyclin dependent kinase inhibitor 1B [Source:HGNC Symbol;Acc:HGNC:1785]	12	p13.1	FALSE	TRUE	TRUE	FALSE
CDKN1C	cyclin dependent kinase inhibitor 1C [Source:HGNC Symbol;Acc:HGNC:1786]	11	p15.4	FALSE	TRUE	TRUE	TRUE
CDKN2A	cyclin dependent kinase inhibitor 2A [Source:HGNC Symbol;Acc:HGNC:1787]	9	p21.3	TRUE	TRUE	TRUE	FALSE
CDKN2C	cyclin dependent kinase inhibitor 2C [Source:HGNC Symbol;Acc:HGNC:1789]	1	p32.3	FALSE	FALSE	TRUE	FALSE
CEBPA	CCAAT enhancer binding protein alpha [Source:HGNC Symbol;Acc:HGNC:1833]	19	q13.11	TRUE	TRUE	TRUE	FALSE
CEBPE	CCAAT enhancer binding protein epsilon [Source:HGNC Symbol;Acc:HGNC:1836]	14	q11.2	FALSE	FALSE	TRUE	FALSE
CENPJ	centromere protein J [Source:HGNC Symbol;Acc:HGNC:17272]	13	q12.13	FALSE	FALSE	TRUE	FALSE
CHEK2	checkpoint kinase 2 [Source:HGNC Symbol;Acc:HGNC:16627]	22	q12.1	TRUE	TRUE	TRUE	FALSE
COL7A1	collagen type VII alpha 1 chain [Source:HGNC Symbol;Acc:HGNC:2214]	3	p21.31	FALSE	FALSE	TRUE	FALSE
CREBBP	CREB binding protein [Source:HGNC Symbol;Acc:HGNC:2348]	16	p13.3	FALSE	TRUE	TRUE	FALSE
CTC1	CST telomere replication complex component 1 [Source:HGNC Symbol;Acc:HGNC:26169]	17	p13.1	FALSE	TRUE	FALSE	TRUE
CTNNA1	catenin alpha 1 [Source:HGNC Symbol;Acc:HGNC:2509]	5	q31.2	FALSE	FALSE	TRUE	FALSE
CTNNB1	catenin beta 1 [Source:HGNC Symbol;Acc:HGNC:2514]	3	p22.1	FALSE	FALSE	TRUE	FALSE
CTR9	CTR9 homolog, Paf1/RNA polymerase II complex component [Source:HGNC Symbol;Acc:HGNC:16850]	11	p15.4	FALSE	TRUE	TRUE	TRUE
CYLD	CYLD lysine 63 deubiquitinase [Source:HGNC Symbol;Acc:HGNC:2584]	16	q12.1	FALSE	TRUE	TRUE	FALSE
DDB2	damage specific DNA binding protein 2 [Source:HGNC Symbol;Acc:HGNC:2718]	11	p11.2	FALSE	TRUE	TRUE	TRUE
DDX11	DEAD/H-box helicase 11 [Source:HGNC Symbol;Acc:HGNC:2736]	12	p11.21	FALSE	FALSE	TRUE	FALSE
DGCR8	DGCR8 microprocessor complex subunit [Source:HGNC Symbol;Acc:HGNC:2847]	22	q11.21	FALSE	FALSE	TRUE	FALSE
DHCR7	7-dehydrocholesterol reductase [Source:HGNC Symbol;Acc:HGNC:2860]	11	q13.4	FALSE	FALSE	TRUE	FALSE
DICER1	dicer 1, ribonuclease III [Source:HGNC Symbol;Acc:HGNC:17098]	14	q32.13	TRUE	TRUE	TRUE	TRUE
DIS3	DIS3 homolog, exosome endoribonuclease and 3'-5' exoribonuclease [Source:HGNC Symbol;Acc:HGNC:20604]	13	q21.33	FALSE	FALSE	TRUE	FALSE
DIS3L	DIS3 like exosome 3'-5' exoribonuclease [Source:HGNC Symbol;Acc:HGNC:28698]	15	q22.31	FALSE	FALSE	TRUE	FALSE
DIS3L2	DIS3 like 3'-5' exoribonuclease 2 [Source:HGNC Symbol;Acc:HGNC:28648]	2	q37.1	FALSE	TRUE	TRUE	TRUE
DKC1	dyskerin pseudouridine synthase 1 [Source:HGNC Symbol;Acc:HGNC:2890]	X	q28	FALSE	TRUE	TRUE	TRUE
DOCK8	dedicator of cytokinesis 8 [Source:HGNC Symbol;Acc:HGNC:19191]	9	p24.3	FALSE	FALSE	TRUE	FALSE
DROSHA	drosha ribonuclease III [Source:HGNC Symbol;Acc:HGNC:17904]	5	p13.3	FALSE	FALSE	TRUE	FALSE
EGFR	epidermal growth factor receptor [Source:HGNC Symbol;Acc:HGNC:3236]	7	p11.2	TRUE	TRUE	TRUE	FALSE
ELANE	elastase, neutrophil expressed [Source:HGNC Symbol;Acc:HGNC:3309]	19	p13.3	FALSE	FALSE	TRUE	FALSE
ELP1	elongator acetyltransferase complex subunit 1 [Source:HGNC Symbol;Acc:HGNC:5959]	9	q31.3	FALSE	FALSE	FALSE	TRUE
EP300	E1A binding protein p300 [Source:HGNC Symbol;Acc:HGNC:3373]	22	q13.2	FALSE	TRUE	TRUE	FALSE
EPAS1	endothelial PAS domain protein 1 [Source:HGNC Symbol;Acc:HGNC:3374]	2	p21	FALSE	FALSE	TRUE	FALSE
EPCAM	epithelial cell adhesion molecule [Source:HGNC Symbol;Acc:HGNC:11529]	2	p21	TRUE	TRUE	TRUE	FALSE
ERBB2	erb-b2 receptor tyrosine kinase 2 [Source:HGNC Symbol;Acc:HGNC:3430]	17	q12	TRUE	FALSE	TRUE	FALSE
ERCC1	ERCC excision repair 1, endonuclease non-catalytic subunit [Source:HGNC Symbol;Acc:HGNC:3433]	19	q13.32	FALSE	TRUE	TRUE	TRUE
ERCC2	ERCC excision repair 2, TFIIH core complex helicase subunit [Source:HGNC Symbol;Acc:HGNC:3434]	19	q13.32	FALSE	TRUE	TRUE	TRUE
ERCC3	ERCC excision repair 3, TFIIH core complex helicase subunit [Source:HGNC Symbol;Acc:HGNC:3435]	2	q14.3	TRUE	TRUE	TRUE	TRUE
ERCC4	ERCC excision repair 4, endonuclease catalytic subunit [Source:HGNC Symbol;Acc:HGNC:3436]	16	p13.12	FALSE	TRUE	TRUE	TRUE
ERCC5	ERCC excision repair 5, endonuclease [Source:HGNC Symbol;Acc:HGNC:3437]	13	q33.1	FALSE	TRUE	TRUE	TRUE
ERCC6	ERCC excision repair 6, chromatin remodeling factor [Source:HGNC Symbol;Acc:HGNC:3438]	10	q11.23	FALSE	TRUE	TRUE	FALSE
ERCC8	ERCC excision repair 8, CSA ubiquitin ligase complex subunit [Source:HGNC Symbol;Acc:HGNC:3439]	5	q12.1	FALSE	TRUE	FALSE	FALSE
ERG	ETS transcription factor ERG [Source:HGNC Symbol;Acc:HGNC:3446]	21	q22.2	FALSE	FALSE	TRUE	FALSE
ETV6	ETS variant transcription factor 6 [Source:HGNC Symbol;Acc:HGNC:3495]	12	p13.2	TRUE	TRUE	TRUE	FALSE
EXO1	exonuclease 1 [Source:HGNC Symbol;Acc:HGNC:3511]	1	q43	FALSE	FALSE	TRUE	FALSE
EXT1	exostosin glycosyltransferase 1 [Source:HGNC Symbol;Acc:HGNC:3512]	8	q24.11	FALSE	FALSE	TRUE	FALSE
EXT2	exostosin glycosyltransferase 2 [Source:HGNC Symbol;Acc:HGNC:3513]	11	p11.2	FALSE	FALSE	TRUE	FALSE
EZH2	enhancer of zeste 2 polycomb repressive complex 2 subunit [Source:HGNC Symbol;Acc:HGNC:3527]	7	q36.1	FALSE	TRUE	TRUE	TRUE
FAH	fumarylacetoacetate hydrolase [Source:HGNC Symbol;Acc:HGNC:3579]	15	q25.1	FALSE	FALSE	TRUE	FALSE
FAN1	FANCD2 and FANCI associated nuclease 1 [Source:HGNC Symbol;Acc:HGNC:29170]	15	q13.2	FALSE	FALSE	TRUE	FALSE
FANCA	FA complementation group A [Source:HGNC Symbol;Acc:HGNC:3582]	16	q24.3	TRUE	TRUE	TRUE	TRUE
FANCB	FA complementation group B [Source:HGNC Symbol;Acc:HGNC:3583]	X	p22.2	FALSE	TRUE	FALSE	TRUE
FANCC	FA complementation group C [Source:HGNC Symbol;Acc:HGNC:3584]	9	q22.32	TRUE	TRUE	TRUE	TRUE
FANCD2	FA complementation group D2 [Source:HGNC Symbol;Acc:HGNC:3585]	3	p25.3	FALSE	TRUE	TRUE	TRUE
FANCE	FA complementation group E [Source:HGNC Symbol;Acc:HGNC:3586]	6	p21.31	FALSE	TRUE	TRUE	TRUE
FANCF	FA complementation group F [Source:HGNC Symbol;Acc:HGNC:3587]	11	p14.3	FALSE	TRUE	TRUE	TRUE
FANCG	FA complementation group G [Source:HGNC Symbol;Acc:HGNC:3588]	9	p13.3	FALSE	TRUE	TRUE	TRUE
FANCI	FA complementation group I [Source:HGNC Symbol;Acc:HGNC:25568]	15	q26.1	FALSE	TRUE	TRUE	TRUE
FANCL	FA complementation group L [Source:HGNC Symbol;Acc:HGNC:20748]	2	p16.1	FALSE	TRUE	TRUE	TRUE
FANCM	FA complementation group M [Source:HGNC Symbol;Acc:HGNC:23168]	14	q21.2	FALSE	TRUE	TRUE	TRUE
FAS	Fas cell surface death receptor [Source:HGNC Symbol;Acc:HGNC:11920]	10	q23.31	FALSE	FALSE	TRUE	FALSE
FBXW7	F-box and WD repeat domain containing 7 [Source:HGNC Symbol;Acc:HGNC:16712]	4	q31.3	FALSE	FALSE	TRUE	FALSE
FGFR1	fibroblast growth factor receptor 1 [Source:HGNC Symbol;Acc:HGNC:3688]	8	p11.23	FALSE	FALSE	TRUE	FALSE
FGFR2	fibroblast growth factor receptor 2 [Source:HGNC Symbol;Acc:HGNC:3689]	10	q26.13	FALSE	FALSE	TRUE	FALSE
FGFR3	fibroblast growth factor receptor 3 [Source:HGNC Symbol;Acc:HGNC:3690]	4	p16.3	FALSE	FALSE	TRUE	FALSE
FH	fumarate hydratase [Source:HGNC Symbol;Acc:HGNC:3700]	1	q43	TRUE	TRUE	TRUE	FALSE
FHIT	fragile histidine triad diadenosine triphosphatase [Source:HGNC Symbol;Acc:HGNC:3701]	3	p14.2	FALSE	FALSE	TRUE	FALSE
FLCN	folliculin [Source:HGNC Symbol;Acc:HGNC:27310]	17	p11.2	TRUE	TRUE	TRUE	FALSE
FLT3	fms related receptor tyrosine kinase 3 [Source:HGNC Symbol;Acc:HGNC:3765]	13	q12.2	FALSE	FALSE	TRUE	FALSE
FMR1	fragile X messenger ribonucleoprotein 1 [Source:HGNC Symbol;Acc:HGNC:3775]	X	q27.3	FALSE	FALSE	TRUE	FALSE
FOXO1	forkhead box O1 [Source:HGNC Symbol;Acc:HGNC:3819]	13	q14.11	FALSE	FALSE	TRUE	FALSE
FOXO3	forkhead box O3 [Source:HGNC Symbol;Acc:HGNC:3821]	6	q21	FALSE	FALSE	TRUE	FALSE
FOXO4	forkhead box O4 [Source:HGNC Symbol;Acc:HGNC:7139]	X	q13.1	FALSE	FALSE	TRUE	FALSE
FOXP1	forkhead box P1 [Source:HGNC Symbol;Acc:HGNC:3823]	3	p13	FALSE	FALSE	TRUE	FALSE
GATA2	GATA binding protein 2 [Source:HGNC Symbol;Acc:HGNC:4171]	3	q21.3	TRUE	TRUE	TRUE	FALSE
GATA3	GATA binding protein 3 [Source:HGNC Symbol;Acc:HGNC:4172]	10	p14	FALSE	FALSE	TRUE	FALSE
GBA1	glucosylceramidase beta 1 [Source:HGNC Symbol;Acc:HGNC:4177]	1	q22	FALSE	FALSE	TRUE	FALSE
GDNF	glial cell derived neurotrophic factor [Source:HGNC Symbol;Acc:HGNC:4232]	5	p13.2	FALSE	FALSE	TRUE	FALSE
GJB2	gap junction protein beta 2 [Source:HGNC Symbol;Acc:HGNC:4284]	13	q12.11	FALSE	FALSE	TRUE	FALSE
GLI3	GLI family zinc finger 3 [Source:HGNC Symbol;Acc:HGNC:4319]	7	p14.1	FALSE	FALSE	TRUE	FALSE
GNAS	GNAS complex locus [Source:HGNC Symbol;Acc:HGNC:4392]	20	q13.32	FALSE	FALSE	TRUE	FALSE
GPC3	glypican 3 [Source:HGNC Symbol;Acc:HGNC:4451]	X	q26.2	FALSE	TRUE	TRUE	TRUE
GPC4	glypican 4 [Source:HGNC Symbol;Acc:HGNC:4452]	X	q26.2	FALSE	FALSE	TRUE	FALSE
GPR161	G protein-coupled receptor 161 [Source:HGNC Symbol;Acc:HGNC:23694]	1	q24.2	FALSE	FALSE	FALSE	TRUE
GREM1	gremlin 1, DAN family BMP antagonist [Source:HGNC Symbol;Acc:HGNC:2001]	15	q13.3	TRUE	TRUE	TRUE	FALSE
H19	H19 imprinted maternally expressed transcript [Source:HGNC Symbol;Acc:HGNC:4713]	11	p15.5	FALSE	FALSE	TRUE	TRUE
HABP2	hyaluronan binding protein 2 [Source:HGNC Symbol;Acc:HGNC:4798]	10	q25.3	FALSE	TRUE	TRUE	FALSE
HFE	homeostatic iron regulator [Source:HGNC Symbol;Acc:HGNC:4886]	6	p22.2	FALSE	FALSE	TRUE	FALSE
HMBS	hydroxymethylbilane synthase [Source:HGNC Symbol;Acc:HGNC:4982]	11	q23.3	FALSE	FALSE	TRUE	FALSE
HNF1A	HNF1 homeobox A [Source:HGNC Symbol;Acc:HGNC:11621]	12	q24.31	FALSE	FALSE	TRUE	FALSE
HOXB13	homeobox B13 [Source:HGNC Symbol;Acc:HGNC:5112]	17	q21.32	TRUE	FALSE	TRUE	FALSE
HRAS	HRas proto-oncogene, GTPase [Source:HGNC Symbol;Acc:HGNC:5173]	11	p15.5	TRUE	TRUE	TRUE	TRUE
IDH1	isocitrate dehydrogenase (NADP(+)) 1 [Source:HGNC Symbol;Acc:HGNC:5382]	2	q34	FALSE	FALSE	TRUE	FALSE
IGF2	insulin like growth factor 2 [Source:HGNC Symbol;Acc:HGNC:5466]	11	p15.5	FALSE	FALSE	TRUE	TRUE
IGF2R	insulin like growth factor 2 receptor [Source:HGNC Symbol;Acc:HGNC:5467]	6	q25.3	FALSE	FALSE	TRUE	FALSE
IKZF1	IKAROS family zinc finger 1 [Source:HGNC Symbol;Acc:HGNC:13176]	7	p12.2	FALSE	FALSE	TRUE	FALSE
IKZF3	IKAROS family zinc finger 3 [Source:HGNC Symbol;Acc:HGNC:13178]	17	q21.1	FALSE	FALSE	TRUE	FALSE
ITK	IL2 inducible T cell kinase [Source:HGNC Symbol;Acc:HGNC:6171]	5	q33.3	FALSE	FALSE	TRUE	FALSE
JAK1	Janus kinase 1 [Source:HGNC Symbol;Acc:HGNC:6190]	1	p31.3	FALSE	FALSE	TRUE	FALSE
JAK2	Janus kinase 2 [Source:HGNC Symbol;Acc:HGNC:6192]	9	p24.1	TRUE	FALSE	TRUE	FALSE
JAK3	Janus kinase 3 [Source:HGNC Symbol;Acc:HGNC:6193]	19	p13.11	FALSE	FALSE	TRUE	FALSE
JMJD1C	jumonji domain containing 1C [Source:HGNC Symbol;Acc:HGNC:12313]	10	q21.3	FALSE	FALSE	TRUE	FALSE
KCNQ1	potassium voltage-gated channel subfamily Q member 1 [Source:HGNC Symbol;Acc:HGNC:6294]	11	p15.5	FALSE	FALSE	TRUE	FALSE
KCNQ1OT1	KCNQ1 opposite strand/antisense transcript 1 [Source:HGNC Symbol;Acc:HGNC:6295]	11	p15.5	FALSE	FALSE	TRUE	TRUE
KDM3B	lysine demethylase 3B [Source:HGNC Symbol;Acc:HGNC:1337]	5	q31.2	FALSE	FALSE	TRUE	FALSE
KDR	kinase insert domain receptor [Source:HGNC Symbol;Acc:HGNC:6307]	4	q12	FALSE	FALSE	TRUE	FALSE
KIF1B	kinesin family member 1B [Source:HGNC Symbol;Acc:HGNC:16636]	1	p36.22	FALSE	FALSE	TRUE	FALSE
KIT	KIT proto-oncogene, receptor tyrosine kinase [Source:HGNC Symbol;Acc:HGNC:6342]	4	q12	TRUE	TRUE	TRUE	FALSE
KLF6	KLF transcription factor 6 [Source:HGNC Symbol;Acc:HGNC:2235]	10	p15.2	FALSE	FALSE	TRUE	FALSE
KLLN	killin, p53 regulated DNA replication inhibitor [Source:HGNC Symbol;Acc:HGNC:37212]	10	q23.31	FALSE	FALSE	TRUE	TRUE
KRAS	KRAS proto-oncogene, GTPase [Source:HGNC Symbol;Acc:HGNC:6407]	12	p12.1	TRUE	TRUE	TRUE	TRUE
L2HGDH	L-2-hydroxyglutarate dehydrogenase [Source:HGNC Symbol;Acc:HGNC:20499]	14	q21.3	FALSE	FALSE	TRUE	FALSE
LCK	LCK proto-oncogene, Src family tyrosine kinase [Source:HGNC Symbol;Acc:HGNC:6524]	1	p35.2	FALSE	FALSE	TRUE	FALSE
LIG4	DNA ligase 4 [Source:HGNC Symbol;Acc:HGNC:6601]	13	q33.3	FALSE	TRUE	FALSE	FALSE
LMO1	LIM domain only 1 [Source:HGNC Symbol;Acc:HGNC:6641]	11	p15.4	FALSE	FALSE	TRUE	FALSE
LRIG3	leucine rich repeats and immunoglobulin like domains 3 [Source:HGNC Symbol;Acc:HGNC:30991]	12	q14.1	FALSE	FALSE	TRUE	FALSE
LZTR1	leucine zipper like post translational regulator 1 [Source:HGNC Symbol;Acc:HGNC:6742]	22	q11.21	FALSE	TRUE	TRUE	TRUE
MAF	MAF bZIP transcription factor [Source:HGNC Symbol;Acc:HGNC:6776]	16	q23.2	FALSE	FALSE	TRUE	FALSE
MAFB	MAF bZIP transcription factor B [Source:HGNC Symbol;Acc:HGNC:6408]	20	q12	FALSE	FALSE	TRUE	FALSE
MAP2K1	mitogen-activated protein kinase kinase 1 [Source:HGNC Symbol;Acc:HGNC:6840]	15	q22.31	FALSE	TRUE	TRUE	TRUE
MAP2K2	mitogen-activated protein kinase kinase 2 [Source:HGNC Symbol;Acc:HGNC:6842]	19	p13.3	FALSE	TRUE	TRUE	TRUE
MAP2K4	mitogen-activated protein kinase kinase 4 [Source:HGNC Symbol;Acc:HGNC:6844]	17	p12	FALSE	FALSE	TRUE	FALSE
MAX	MYC associated factor X [Source:HGNC Symbol;Acc:HGNC:6913]	14	q23.3	TRUE	TRUE	TRUE	TRUE
MC1R	melanocortin 1 receptor [Source:HGNC Symbol;Acc:HGNC:6929]	16	q24.3	FALSE	TRUE	FALSE	FALSE
MDH2	malate dehydrogenase 2 [Source:HGNC Symbol;Acc:HGNC:6971]	7	q11.23	FALSE	FALSE	TRUE	FALSE
MEN1	menin 1 [Source:HGNC Symbol;Acc:HGNC:7010]	11	q13.1	TRUE	TRUE	TRUE	TRUE
MET	MET proto-oncogene, receptor tyrosine kinase [Source:HGNC Symbol;Acc:HGNC:7029]	7	q31.2	TRUE	TRUE	TRUE	FALSE
MITF	melanocyte inducing transcription factor [Source:HGNC Symbol;Acc:HGNC:7105]	3	p13	TRUE	FALSE	TRUE	FALSE
MLH1	mutL homolog 1 [Source:HGNC Symbol;Acc:HGNC:7127]	3	p22.2	TRUE	TRUE	TRUE	TRUE
MN1	MN1 proto-oncogene, transcriptional regulator [Source:HGNC Symbol;Acc:HGNC:7180]	22	q12.1	FALSE	FALSE	TRUE	FALSE
MPL	MPL proto-oncogene, thrombopoietin receptor [Source:HGNC Symbol;Acc:HGNC:7217]	1	p34.2	FALSE	FALSE	TRUE	FALSE
MRE11	MRE11 homolog, double strand break repair nuclease [Source:HGNC Symbol;Acc:HGNC:7230]	11	q21	TRUE	TRUE	TRUE	FALSE
MSH2	mutS homolog 2 [Source:HGNC Symbol;Acc:HGNC:7325]	2	p21	TRUE	TRUE	TRUE	TRUE
MSH3	mutS homolog 3 [Source:HGNC Symbol;Acc:HGNC:7326]	5	q14.1	TRUE	FALSE	FALSE	FALSE
MSH6	mutS homolog 6 [Source:HGNC Symbol;Acc:HGNC:7329]	2	p16.3	TRUE	TRUE	TRUE	TRUE
MTAP	methylthioadenosine phosphorylase [Source:HGNC Symbol;Acc:HGNC:7413]	9	p21.3	FALSE	FALSE	TRUE	TRUE
MUC1	mucin 1, cell surface associated [Source:HGNC Symbol;Acc:HGNC:7508]	1	q22	FALSE	FALSE	TRUE	FALSE
MUC5B	mucin 5B, oligomeric mucus/gel-forming [Source:HGNC Symbol;Acc:HGNC:7516]	11	p15.5	FALSE	FALSE	TRUE	FALSE
MUTYH	mutY DNA glycosylase [Source:HGNC Symbol;Acc:HGNC:7527]	1	p34.1	TRUE	TRUE	TRUE	FALSE
MYCN	MYCN proto-oncogene, bHLH transcription factor [Source:HGNC Symbol;Acc:HGNC:7559]	2	p24.3	FALSE	FALSE	TRUE	FALSE
NBN	nibrin [Source:HGNC Symbol;Acc:HGNC:7652]	8	q21.3	TRUE	TRUE	TRUE	TRUE
NCOA4	nuclear receptor coactivator 4 [Source:HGNC Symbol;Acc:HGNC:7671]	10	q11.22	FALSE	FALSE	TRUE	FALSE
NDRG1	N-myc downstream regulated 1 [Source:HGNC Symbol;Acc:HGNC:7679]	8	q24.22	FALSE	FALSE	TRUE	FALSE
NDRG4	NDRG family member 4 [Source:HGNC Symbol;Acc:HGNC:14466]	16	q21	FALSE	TRUE	FALSE	FALSE
NF1	neurofibromin 1 [Source:HGNC Symbol;Acc:HGNC:7765]	17	q11.2	TRUE	TRUE	TRUE	TRUE
NF2	NF2, moesin-ezrin-radixin like (MERLIN) tumor suppressor [Source:HGNC Symbol;Acc:HGNC:7773]	22	q12.2	TRUE	TRUE	TRUE	TRUE
NFIX	nuclear factor I X [Source:HGNC Symbol;Acc:HGNC:7788]	19	p13.13	FALSE	FALSE	TRUE	TRUE
NHP2	NHP2 ribonucleoprotein [Source:HGNC Symbol;Acc:HGNC:14377]	5	q35.3	FALSE	TRUE	TRUE	TRUE
NOP10	NOP10 ribonucleoprotein [Source:HGNC Symbol;Acc:HGNC:14378]	15	q14	FALSE	TRUE	TRUE	TRUE
NOTCH1	notch receptor 1 [Source:HGNC Symbol;Acc:HGNC:7881]	9	q34.3	FALSE	FALSE	TRUE	FALSE
NOTCH3	notch receptor 3 [Source:HGNC Symbol;Acc:HGNC:7883]	19	p13.12	FALSE	FALSE	FALSE	TRUE
NR4A3	nuclear receptor subfamily 4 group A member 3 [Source:HGNC Symbol;Acc:HGNC:7982]	9	q31.1	FALSE	FALSE	TRUE	FALSE
NRAS	NRAS proto-oncogene, GTPase [Source:HGNC Symbol;Acc:HGNC:7989]	1	p13.2	TRUE	TRUE	TRUE	TRUE
NSD1	nuclear receptor binding SET domain protein 1 [Source:HGNC Symbol;Acc:HGNC:14234]	5	q35.3	FALSE	TRUE	TRUE	TRUE
NTHL1	nth like DNA glycosylase 1 [Source:HGNC Symbol;Acc:HGNC:8028]	16	p13.3	TRUE	FALSE	TRUE	FALSE
NTRK1	neurotrophic receptor tyrosine kinase 1 [Source:HGNC Symbol;Acc:HGNC:8031]	1	q23.1	FALSE	FALSE	TRUE	FALSE
NTRK3	neurotrophic receptor tyrosine kinase 3 [Source:HGNC Symbol;Acc:HGNC:8033]	15	q25.3	FALSE	FALSE	TRUE	FALSE
NYNRIN	NYN domain and retroviral integrase containing [Source:HGNC Symbol;Acc:HGNC:20165]	14	q12	FALSE	FALSE	TRUE	TRUE
OGG1	8-oxoguanine DNA glycosylase [Source:HGNC Symbol;Acc:HGNC:8125]	3	p25.3	FALSE	FALSE	TRUE	FALSE
PALB2	partner and localizer of BRCA2 [Source:HGNC Symbol;Acc:HGNC:26144]	16	p12.2	TRUE	TRUE	TRUE	TRUE
PARN	poly(A)-specific ribonuclease [Source:HGNC Symbol;Acc:HGNC:8609]	16	p13.12	FALSE	FALSE	FALSE	TRUE
PAX5	paired box 5 [Source:HGNC Symbol;Acc:HGNC:8619]	9	p13.2	TRUE	TRUE	TRUE	TRUE
PAX6	paired box 6 [Source:HGNC Symbol;Acc:HGNC:8620]	11	p13	FALSE	FALSE	FALSE	TRUE
PBRM1	polybromo 1 [Source:HGNC Symbol;Acc:HGNC:30064]	3	p21.1	FALSE	FALSE	TRUE	FALSE
PDGFRA	platelet derived growth factor receptor alpha [Source:HGNC Symbol;Acc:HGNC:8803]	4	q12	TRUE	TRUE	TRUE	TRUE
PDGFRB	platelet derived growth factor receptor beta [Source:HGNC Symbol;Acc:HGNC:8804]	5	q32	FALSE	TRUE	TRUE	TRUE
PHF6	PHD finger protein 6 [Source:HGNC Symbol;Acc:HGNC:18145]	X	q26.2	FALSE	FALSE	TRUE	FALSE
PHOX2B	paired like homeobox 2B [Source:HGNC Symbol;Acc:HGNC:9143]	4	p13	TRUE	TRUE	TRUE	TRUE
PIK3CA	phosphatidylinositol-4,5-bisphosphate 3-kinase catalytic subunit alpha [Source:HGNC Symbol;Acc:HGNC:8975]	3	q26.32	FALSE	TRUE	FALSE	TRUE
PML	PML nuclear body scaffold [Source:HGNC Symbol;Acc:HGNC:9113]	15	q24.1	FALSE	FALSE	TRUE	FALSE
PMS1	PMS1 homolog 1, mismatch repair system component [Source:HGNC Symbol;Acc:HGNC:9121]	2	q32.2	FALSE	FALSE	TRUE	FALSE
PMS2	PMS1 homolog 2, mismatch repair system component [Source:HGNC Symbol;Acc:HGNC:9122]	7	p22.1	TRUE	TRUE	TRUE	TRUE
POLD1	DNA polymerase delta 1, catalytic subunit [Source:HGNC Symbol;Acc:HGNC:9175]	19	q13.33	TRUE	TRUE	TRUE	FALSE
POLE	DNA polymerase epsilon, catalytic subunit [Source:HGNC Symbol;Acc:HGNC:9177]	12	q24.33	TRUE	TRUE	TRUE	FALSE
POLH	DNA polymerase eta [Source:HGNC Symbol;Acc:HGNC:9181]	6	p21.1	FALSE	TRUE	TRUE	TRUE
POT1	protection of telomeres 1 [Source:HGNC Symbol;Acc:HGNC:17284]	7	q31.33	FALSE	TRUE	TRUE	FALSE
PPP1CB	protein phosphatase 1 catalytic subunit beta [Source:HGNC Symbol;Acc:HGNC:9282]	2	p23.2	FALSE	FALSE	FALSE	TRUE
PRDM1	PR/SET domain 1 [Source:HGNC Symbol;Acc:HGNC:9346]	6	q21	FALSE	FALSE	TRUE	FALSE
PRDM9	PR/SET domain 9 [Source:HGNC Symbol;Acc:HGNC:13994]	5	p14.2	FALSE	FALSE	TRUE	FALSE
PRF1	perforin 1 [Source:HGNC Symbol;Acc:HGNC:9360]	10	q22.1	FALSE	FALSE	TRUE	FALSE
PRKAR1A	protein kinase cAMP-dependent type I regulatory subunit alpha [Source:HGNC Symbol;Acc:HGNC:9388]	17	q24.2	FALSE	TRUE	TRUE	TRUE
PRKN	parkin RBR E3 ubiquitin protein ligase [Source:HGNC Symbol;Acc:HGNC:8607]	6	q26	FALSE	FALSE	TRUE	FALSE
PRSS1	serine protease 1 [Source:HGNC Symbol;Acc:HGNC:9475]	7	q34	FALSE	FALSE	TRUE	FALSE
PTCH1	patched 1 [Source:HGNC Symbol;Acc:HGNC:9585]	9	q22.32	TRUE	TRUE	TRUE	TRUE
PTCH2	patched 2 [Source:HGNC Symbol;Acc:HGNC:9586]	1	p34.1	FALSE	TRUE	FALSE	FALSE
PTEN	phosphatase and tensin homolog [Source:HGNC Symbol;Acc:HGNC:9588]	10	q23.31	TRUE	TRUE	TRUE	TRUE
PTPN11	protein tyrosine phosphatase non-receptor type 11 [Source:HGNC Symbol;Acc:HGNC:9644]	12	q24.13	FALSE	TRUE	TRUE	TRUE
PTPRJ	protein tyrosine phosphatase receptor type J [Source:HGNC Symbol;Acc:HGNC:9673]	11	p11.2	FALSE	FALSE	TRUE	FALSE
RAD50	RAD50 double strand break repair protein [Source:HGNC Symbol;Acc:HGNC:9816]	5	q31.1	TRUE	TRUE	FALSE	FALSE
RAD51	RAD51 recombinase [Source:HGNC Symbol;Acc:HGNC:9817]	15	q15.1	TRUE	TRUE	TRUE	FALSE
RAD51B	RAD51 paralog B [Source:HGNC Symbol;Acc:HGNC:9822]	14	q24.1	TRUE	FALSE	FALSE	FALSE
RAD51C	RAD51 paralog C [Source:HGNC Symbol;Acc:HGNC:9820]	17	q22	TRUE	TRUE	TRUE	TRUE
RAD51D	RAD51 paralog D [Source:HGNC Symbol;Acc:HGNC:9823]	17	q12	TRUE	TRUE	TRUE	FALSE
RAF1	Raf-1 proto-oncogene, serine/threonine kinase [Source:HGNC Symbol;Acc:HGNC:9829]	3	p25.2	FALSE	TRUE	TRUE	TRUE
RASA1	RAS p21 protein activator 1 [Source:HGNC Symbol;Acc:HGNC:9871]	5	q14.3	FALSE	FALSE	TRUE	FALSE
RB1	RB transcriptional corepressor 1 [Source:HGNC Symbol;Acc:HGNC:9884]	13	q14.2	TRUE	TRUE	TRUE	TRUE
RECQL	RecQ like helicase [Source:HGNC Symbol;Acc:HGNC:9948]	12	p12.1	TRUE	FALSE	TRUE	FALSE
RECQL4	RecQ like helicase 4 [Source:HGNC Symbol;Acc:HGNC:9949]	8	q24.3	TRUE	TRUE	TRUE	TRUE
REST	RE1 silencing transcription factor [Source:HGNC Symbol;Acc:HGNC:9966]	4	q12	FALSE	TRUE	TRUE	TRUE
RET	ret proto-oncogene [Source:HGNC Symbol;Acc:HGNC:9967]	10	q11.21	TRUE	TRUE	TRUE	TRUE
RHBDF2	rhomboid 5 homolog 2 [Source:HGNC Symbol;Acc:HGNC:20788]	17	q25.1	FALSE	FALSE	TRUE	FALSE
RINT1	RAD50 interactor 1 [Source:HGNC Symbol;Acc:HGNC:21876]	7	q22.3	FALSE	FALSE	TRUE	FALSE
RIT1	Ras like without CAAX 1 [Source:HGNC Symbol;Acc:HGNC:10023]	1	q22	FALSE	TRUE	TRUE	TRUE
RMRP	RNA component of mitochondrial RNA processing endoribonuclease [Source:HGNC Symbol;Acc:HGNC:10031]	9	p13.3	FALSE	FALSE	TRUE	FALSE
ROS1	ROS proto-oncogene 1, receptor tyrosine kinase [Source:HGNC Symbol;Acc:HGNC:10261]	6	q22.1	FALSE	FALSE	TRUE	FALSE
RPL11	ribosomal protein L11 [Source:HGNC Symbol;Acc:HGNC:10301]	1	p36.11	FALSE	TRUE	FALSE	FALSE
RPL35A	ribosomal protein L35a [Source:HGNC Symbol;Acc:HGNC:10345]	3	q29	FALSE	TRUE	TRUE	FALSE
RPL5	ribosomal protein L5 [Source:HGNC Symbol;Acc:HGNC:10360]	1	p22.1	FALSE	TRUE	TRUE	FALSE
RPS10	ribosomal protein S10 [Source:HGNC Symbol;Acc:HGNC:10383]	6	p21.31	FALSE	TRUE	FALSE	FALSE
RPS17	ribosomal protein S17 [Source:HGNC Symbol;Acc:HGNC:10397]	15	q25.2	FALSE	TRUE	FALSE	FALSE
RPS19	ribosomal protein S19 [Source:HGNC Symbol;Acc:HGNC:10402]	19	q13.2	FALSE	TRUE	TRUE	FALSE
RPS24	ribosomal protein S24 [Source:HGNC Symbol;Acc:HGNC:10411]	10	q22.3	FALSE	TRUE	FALSE	FALSE
RPS26	ribosomal protein S26 [Source:HGNC Symbol;Acc:HGNC:10414]	12	q13.2	FALSE	TRUE	FALSE	FALSE
RPS7	ribosomal protein S7 [Source:HGNC Symbol;Acc:HGNC:10440]	2	p25.3	FALSE	TRUE	TRUE	FALSE
RTEL1	regulator of telomere elongation helicase 1 [Source:HGNC Symbol;Acc:HGNC:15888]	20	q13.33	TRUE	TRUE	FALSE	TRUE
RUNX1	RUNX family transcription factor 1 [Source:HGNC Symbol;Acc:HGNC:10471]	21	q22.12	TRUE	TRUE	TRUE	FALSE
SAMD9	sterile alpha motif domain containing 9 [Source:HGNC Symbol;Acc:HGNC:1348]	7	q21.2	FALSE	FALSE	TRUE	FALSE
SBDS	SBDS ribosome maturation factor [Source:HGNC Symbol;Acc:HGNC:19440]	7	q11.21	FALSE	TRUE	TRUE	FALSE
SDHA	succinate dehydrogenase complex flavoprotein subunit A [Source:HGNC Symbol;Acc:HGNC:10680]	5	p15.33	TRUE	TRUE	TRUE	FALSE
SDHAF2	succinate dehydrogenase complex assembly factor 2 [Source:HGNC Symbol;Acc:HGNC:26034]	11	q12.2	TRUE	TRUE	TRUE	FALSE
SDHB	succinate dehydrogenase complex iron sulfur subunit B [Source:HGNC Symbol;Acc:HGNC:10681]	1	p36.13	TRUE	TRUE	TRUE	TRUE
SDHC	succinate dehydrogenase complex subunit C [Source:HGNC Symbol;Acc:HGNC:10682]	1	q23.3	TRUE	TRUE	TRUE	FALSE
SDHD	succinate dehydrogenase complex subunit D [Source:HGNC Symbol;Acc:HGNC:10683]	11	q23.1	TRUE	TRUE	TRUE	TRUE
SEMA4A	semaphorin 4A [Source:HGNC Symbol;Acc:HGNC:10729]	1	q22	FALSE	FALSE	TRUE	FALSE
SERPINA1	serpin family A member 1 [Source:HGNC Symbol;Acc:HGNC:8941]	14	q32.13	FALSE	FALSE	TRUE	FALSE
SETBP1	SET binding protein 1 [Source:HGNC Symbol;Acc:HGNC:15573]	18	q12.3	FALSE	FALSE	TRUE	FALSE
SETMAR	SET domain and mariner transposase fusion gene [Source:HGNC Symbol;Acc:HGNC:10762]	3	p26.1	FALSE	FALSE	TRUE	FALSE
SFTPA1	surfactant protein A1 [Source:HGNC Symbol;Acc:HGNC:10798]	10	q22.3	FALSE	FALSE	TRUE	FALSE
SFTPA2	surfactant protein A2 [Source:HGNC Symbol;Acc:HGNC:10799]	10	q22.3	FALSE	FALSE	TRUE	FALSE
SH2B3	SH2B adaptor protein 3 [Source:HGNC Symbol;Acc:HGNC:29605]	12	q24.12	FALSE	TRUE	TRUE	FALSE
SH2D1A	SH2 domain containing 1A [Source:HGNC Symbol;Acc:HGNC:10820]	X	q25	FALSE	TRUE	TRUE	FALSE
SHOC2	SHOC2 leucine rich repeat scaffold protein [Source:HGNC Symbol;Acc:HGNC:15454]	10	q25.2	FALSE	TRUE	TRUE	TRUE
SIX1	SIX homeobox 1 [Source:HGNC Symbol;Acc:HGNC:10887]	14	q23.1	FALSE	FALSE	TRUE	FALSE
SLC25A13	solute carrier family 25 member 13 [Source:HGNC Symbol;Acc:HGNC:10983]	7	q21.3	FALSE	FALSE	TRUE	FALSE
SLX4	SLX4 structure-specific endonuclease subunit [Source:HGNC Symbol;Acc:HGNC:23845]	16	p13.3	FALSE	TRUE	TRUE	TRUE
SMAD3	SMAD family member 3 [Source:HGNC Symbol;Acc:HGNC:6769]	15	q22.33	TRUE	FALSE	FALSE	FALSE
SMAD4	SMAD family member 4 [Source:HGNC Symbol;Acc:HGNC:6770]	18	q21.2	TRUE	TRUE	TRUE	TRUE
SMAD9	SMAD family member 9 [Source:HGNC Symbol;Acc:HGNC:6774]	13	q13.3	FALSE	FALSE	TRUE	FALSE
SMARCA2	SWI/SNF related, matrix associated, actin dependent regulator of chromatin, subfamily a, member 2 [Source:HGNC Symbol;Acc:HGNC:11098]	9	p24.3	FALSE	FALSE	TRUE	FALSE
SMARCA4	SWI/SNF related, matrix associated, actin dependent regulator of chromatin, subfamily a, member 4 [Source:HGNC Symbol;Acc:HGNC:11100]	19	p13.2	TRUE	TRUE	TRUE	TRUE
SMARCB1	SWI/SNF related, matrix associated, actin dependent regulator of chromatin, subfamily b, member 1 [Source:HGNC Symbol;Acc:HGNC:11103]	22	q11.23	TRUE	TRUE	TRUE	TRUE
SMARCE1	SWI/SNF related, matrix associated, actin dependent regulator of chromatin, subfamily e, member 1 [Source:HGNC Symbol;Acc:HGNC:11109]	17	q21.2	FALSE	TRUE	TRUE	FALSE
SMO	smoothened, frizzled class receptor [Source:HGNC Symbol;Acc:HGNC:11119]	7	q32.1	FALSE	TRUE	TRUE	FALSE
SOCS1	suppressor of cytokine signaling 1 [Source:HGNC Symbol;Acc:HGNC:19383]	16	p13.13	FALSE	FALSE	TRUE	FALSE
SOS1	SOS Ras/Rac guanine nucleotide exchange factor 1 [Source:HGNC Symbol;Acc:HGNC:11187]	2	p22.1	FALSE	TRUE	TRUE	TRUE
SOS2	SOS Ras/Rho guanine nucleotide exchange factor 2 [Source:HGNC Symbol;Acc:HGNC:11188]	14	q21.3	FALSE	FALSE	FALSE	TRUE
SPRED1	sprouty related EVH1 domain containing 1 [Source:HGNC Symbol;Acc:HGNC:20249]	15	q14	FALSE	FALSE	TRUE	TRUE
SPRTN	SprT-like N-terminal domain [Source:HGNC Symbol;Acc:HGNC:25356]	1	q42.2	FALSE	FALSE	TRUE	FALSE
SQSTM1	sequestosome 1 [Source:HGNC Symbol;Acc:HGNC:11280]	5	q35.3	FALSE	FALSE	TRUE	TRUE
SRP72	signal recognition particle 72 [Source:HGNC Symbol;Acc:HGNC:11303]	4	q12	FALSE	TRUE	FALSE	FALSE
SRY	sex determining region Y [Source:HGNC Symbol;Acc:HGNC:11311]	Y	p11.2	FALSE	FALSE	TRUE	FALSE
STAT3	signal transducer and activator of transcription 3 [Source:HGNC Symbol;Acc:HGNC:11364]	17	q21.2	FALSE	FALSE	TRUE	FALSE
STK11	serine/threonine kinase 11 [Source:HGNC Symbol;Acc:HGNC:11389]	19	p13.3	TRUE	TRUE	TRUE	TRUE
SUFU	SUFU negative regulator of hedgehog signaling [Source:HGNC Symbol;Acc:HGNC:16466]	10	q24.32	TRUE	TRUE	TRUE	TRUE
SYK	spleen associated tyrosine kinase [Source:HGNC Symbol;Acc:HGNC:11491]	9	q22.2	FALSE	FALSE	TRUE	FALSE
TBXT	T-box transcription factor T [Source:HGNC Symbol;Acc:HGNC:11515]	6	q27	FALSE	FALSE	FALSE	TRUE
TCF7L2	transcription factor 7 like 2 [Source:HGNC Symbol;Acc:HGNC:11641]	10	q25.2	FALSE	FALSE	TRUE	FALSE
TERC	telomerase RNA component [Source:HGNC Symbol;Acc:HGNC:11727]	3	q26.2	FALSE	TRUE	FALSE	TRUE
TERT	telomerase reverse transcriptase [Source:HGNC Symbol;Acc:HGNC:11730]	5	p15.33	TRUE	TRUE	TRUE	TRUE
TET2	tet methylcytosine dioxygenase 2 [Source:HGNC Symbol;Acc:HGNC:25941]	4	q24	FALSE	FALSE	TRUE	FALSE
TFAP2A	transcription factor AP-2 alpha [Source:HGNC Symbol;Acc:HGNC:11742]	6	p24.3	FALSE	FALSE	TRUE	FALSE
TFE3	transcription factor binding to IGHM enhancer 3 [Source:HGNC Symbol;Acc:HGNC:11752]	X	p11.23	FALSE	FALSE	TRUE	FALSE
TGFBR1	transforming growth factor beta receptor 1 [Source:HGNC Symbol;Acc:HGNC:11772]	9	q22.33	TRUE	FALSE	TRUE	FALSE
TGFBR2	transforming growth factor beta receptor 2 [Source:HGNC Symbol;Acc:HGNC:11773]	3	p24.1	TRUE	FALSE	TRUE	FALSE
TINF2	TERF1 interacting nuclear factor 2 [Source:HGNC Symbol;Acc:HGNC:11824]	14	q12	FALSE	TRUE	FALSE	TRUE
TMEM127	transmembrane protein 127 [Source:HGNC Symbol;Acc:HGNC:26038]	2	q11.2	TRUE	TRUE	TRUE	FALSE
TNFAIP3	TNF alpha induced protein 3 [Source:HGNC Symbol;Acc:HGNC:11896]	6	q23.3	FALSE	FALSE	TRUE	FALSE
TNFRSF11A	TNF receptor superfamily member 11a [Source:HGNC Symbol;Acc:HGNC:11908]	18	q21.33	FALSE	FALSE	TRUE	TRUE
TP53	tumor protein p53 [Source:HGNC Symbol;Acc:HGNC:11998]	17	p13.1	TRUE	TRUE	TRUE	TRUE
TRIM24	tripartite motif containing 24 [Source:HGNC Symbol;Acc:HGNC:11812]	7	q33	FALSE	FALSE	TRUE	FALSE
TRIM28	tripartite motif containing 28 [Source:HGNC Symbol;Acc:HGNC:16384]	19	q13.43	FALSE	FALSE	TRUE	TRUE
TRIM37	tripartite motif containing 37 [Source:HGNC Symbol;Acc:HGNC:7523]	17	q22	FALSE	FALSE	TRUE	TRUE
TRIP13	thyroid hormone receptor interactor 13 [Source:HGNC Symbol;Acc:HGNC:12307]	5	p15.33	FALSE	FALSE	FALSE	TRUE
TSC1	TSC complex subunit 1 [Source:HGNC Symbol;Acc:HGNC:12362]	9	q34.13	TRUE	TRUE	TRUE	TRUE
TSC2	TSC complex subunit 2 [Source:HGNC Symbol;Acc:HGNC:12363]	16	p13.3	TRUE	TRUE	TRUE	TRUE
TSHR	thyroid stimulating hormone receptor [Source:HGNC Symbol;Acc:HGNC:12373]	14	q31.1	FALSE	FALSE	TRUE	FALSE
TYK2	tyrosine kinase 2 [Source:HGNC Symbol;Acc:HGNC:12440]	19	p13.2	FALSE	FALSE	TRUE	FALSE
UROD	uroporphyrinogen decarboxylase [Source:HGNC Symbol;Acc:HGNC:12591]	1	p34.1	FALSE	FALSE	TRUE	FALSE
VANGL1	VANGL planar cell polarity protein 1 [Source:HGNC Symbol;Acc:HGNC:15512]	1	p13.1	FALSE	FALSE	TRUE	FALSE
VHL	von Hippel-Lindau tumor suppressor [Source:HGNC Symbol;Acc:HGNC:12687]	3	p25.3	TRUE	TRUE	TRUE	TRUE
WAS	WASP actin nucleation promoting factor [Source:HGNC Symbol;Acc:HGNC:12731]	X	p11.23	FALSE	TRUE	TRUE	FALSE
WIF1	WNT inhibitory factor 1 [Source:HGNC Symbol;Acc:HGNC:18081]	12	q14.3	FALSE	FALSE	TRUE	FALSE
WRAP53	WD repeat containing antisense to TP53 [Source:HGNC Symbol;Acc:HGNC:25522]	17	p13.1	FALSE	TRUE	FALSE	TRUE
WRN	WRN RecQ like helicase [Source:HGNC Symbol;Acc:HGNC:12791]	8	p12	FALSE	TRUE	TRUE	TRUE
WT1	WT1 transcription factor [Source:HGNC Symbol;Acc:HGNC:12796]	11	p13	TRUE	TRUE	TRUE	TRUE
XPA	XPA, DNA damage recognition and repair factor [Source:HGNC Symbol;Acc:HGNC:12814]	9	q22.33	FALSE	TRUE	TRUE	TRUE
XPC	XPC complex subunit, DNA damage recognition and repair factor [Source:HGNC Symbol;Acc:HGNC:12816]	3	p25.1	FALSE	TRUE	TRUE	TRUE
XRCC2	X-ray repair cross complementing 2 [Source:HGNC Symbol;Acc:HGNC:12829]	7	q36.1	FALSE	TRUE	FALSE	FALSE
XRCC3	X-ray repair cross complementing 3 [Source:HGNC Symbol;Acc:HGNC:12830]	14	q32.33	FALSE	FALSE	TRUE	FALSE
YAP1	Yes1 associated transcriptional regulator [Source:HGNC Symbol;Acc:HGNC:16262]	11	q22.1	TRUE	FALSE	FALSE	FALSE
ZBTB16	zinc finger and BTB domain containing 16 [Source:HGNC Symbol;Acc:HGNC:12930]	11	q23.2	FALSE	FALSE	TRUE	FALSE
*Included in “Childhood solid tumours cancer susceptibility” or “Tumour predisposition childhood onset” panels

## Sheet: Table S2
Table S2. Summary statistics for each feature used to train the CTpredX model.
Feature	n_missing	complete_rate	mean	sd	p0	p25	p50	p75	p100	histogram	Description	Reference
CADD_raw_rankscore	1221	0.992	0.488	0.266	2e-05	0.266	0.491	0.72	1	▆▇▇▇▆	SVM models for functional prediction of coding and non-coding variants	https://pubmed.ncbi.nlm.nih.gov/24487276/
CADD_raw_rankscore_hg19	1221	0.992	0.496	0.267	2e-05	0.273	0.501	0.73	1	▆▇▇▇▆	SVM models for functional prediction of coding and non-coding variants	https://pubmed.ncbi.nlm.nih.gov/24487276/
DANN_rankscore	1221	0.992	0.556	0.312	0	0.28	0.569	0.858	1	▅▅▅▅▇	Functional prediction score retrained based on the training data of CADD using deep neural network	https://pubmed.ncbi.nlm.nih.gov/25338716/
Eigen-raw_coding_rankscore	3070	0.979	0.492	0.282	1e-05	0.25	0.491	0.742	1	▇▇▇▇▇	Functional prediction score based on conservation, allele frequencies, and deleteriousness prediction using an unsupervised learning method	https://pubmed.ncbi.nlm.nih.gov/26727659/
ExAC_NFE_AF	115461	0.227	0.0027	0.0351	0	0	1.5e-05	3.03e-05	1	▇▁▁▁▁	Adjusted Alt allele frequency (DP >= 10 & GQ >= 20) in Non-Finnish European ExAC samples	https://pubmed.ncbi.nlm.nih.gov/27535533/
FATHMM_converted_rankscore	3395	0.977	0.668	0.289	0.00366	0.502	0.773	0.891	1	▂▁▂▅▇	Functional Analysis through Hidden Markov Models	https://pubmed.ncbi.nlm.nih.gov/25583119/
fathmm-MKL_coding_rankscore	1221	0.992	0.553	0.279	0.0012	0.316	0.575	0.795	1	▅▆▆▇▇	FATHMM MKL algorithm integrating functional annotations from ENCODE with nucleotide-based HMMs.	https://pubmed.ncbi.nlm.nih.gov/25583119/
fathmm-XF_coding_rankscore	3902	0.974	0.539	0.282	0.00039	0.298	0.564	0.786	1	▆▆▇▇▇	FATHMM XF algorithm incorporates extra features	https://pubmed.ncbi.nlm.nih.gov/28968714/
GERP++_RS_rankscore	1257	0.992	0.551	0.29	1e-05	0.314	0.574	0.81	0.997	▅▅▆▆▇	Identify constrained elements in multiple alignments	https://pubmed.ncbi.nlm.nih.gov/21152010/
gnomAD_exomes_controls_NFE_AF	104184	0.303	0.00187	0.0295	0	0	0	2.34e-05	1	▇▁▁▁▁	Alternative allele frequency in the controls subset of Non-Finnish European gnomAD exome samples (21,384 samples)	https://www.biorxiv.org/content/10.1101/2022.03.20.485034v2
gnomAD_genomes_NFE_AF	113423	0.241	0.00238	0.0334	0	0	1.55e-05	3.1e-05	1	▇▁▁▁▁	Alternative allele frequency in the Non-Finnish European gnomAD genome samples (32,399 samples)	https://www.biorxiv.org/content/10.1101/2022.03.20.485034v2
integrated_fitCons_rankscore	3070	0.979	0.658	0.23	0.00033	0.498	0.731	0.854	1	▁▂▅▇▇	fitCons score predicts the fraction of genomic positions belonging to a specific function class (defined by epigenomic ""fingerprint"") that are under selective pressure.	https://pubmed.ncbi.nlm.nih.gov/25599402/
LRT_converted_rankscore	5496	0.963	0.52	0.291	0.00162	0.254	0.537	0.843	0.843	▃▃▃▃▇	Likelihood Ratio Test that uses comparative genomics to identify variants that disrupt highly conserved amino acids.	https://pubmed.ncbi.nlm.nih.gov/19602639/
M-CAP_rankscore	2752	0.982	0.669	0.256	0.00124	0.493	0.727	0.886	1	▁▂▃▅▇	Mendelian Clinically Applicable Pathogenicity (M-CAP) Score is hybrid ensemble score combining previous pathogenicity scores (including SIFT, Polyphen-2 and CADD) with novel features and a new model	https://pubmed.ncbi.nlm.nih.gov/27776117/
MetaLR_rankscore	1479	0.99	0.642	0.291	0.00011	0.438	0.727	0.887	1	▂▂▃▅▇	Logistic regression (LR) based ensemble prediction score, which incorporated 10 scores and the maximum frequency observed in the 1000 genomes populations.	https://pubmed.ncbi.nlm.nih.gov/25552646/
MetaSVM_rankscore	1479	0.99	0.634	0.279	0	0.44	0.691	0.878	1	▂▂▃▅▇	Support vector machine (SVM) based ensemble prediction score, which incorporated 10 scores and the maximum frequency observed in the 1000 genomes populations	https://pubmed.ncbi.nlm.nih.gov/25552646/
MPC_rankscore	19926	0.867	0.466	0.307	0.00116	0.185	0.444	0.742	1	▇▅▅▅▆	A deleteriousness prediction score for missense variants based on regional missense constraint	https://www.biorxiv.org/content/10.1101/148353v1
MutationAssessor_rankscore	13939	0.907	0.49	0.285	1e-05	0.245	0.487	0.733	1	▇▇▇▇▇	Predictions based on the functional impact assessed based on evolutionary conservation of the affected amino acid in protein homologs.	https://pubmed.ncbi.nlm.nih.gov/21727090/
MutationTaster_converted_rankscore	1491	0.99	0.52	0.277	0.0898	0.276	0.537	0.81	0.81	▅▂▃▂▇	MutationTaster integrates information from different biomedical databases and uses established analysis tool comprising evolutionary conservation, splice-site changes, loss of protein features and changes that might affect the amount of mRNA	https://pubmed.ncbi.nlm.nih.gov/20676075/
MutPred_rankscore	19733	0.868	0.506	0.29	0	0.256	0.503	0.756	1	▇▇▇▇▇	A tool that improves the prioritization of pathogenic amino acid substitutions over existing methods, generates molecular mechanisms potentially causative of disease, and returns interpretable pathogenicity score distributions on individual genomes	https://pubmed.ncbi.nlm.nih.gov/33219223/
phastCons100way_vertebrate_rankscore	1221	0.992	0.536	0.247	0.0639	0.308	0.716	0.716	0.716	▂▂▁▁▇	Conservation score based on the multiple alignments of 100 vertebrate genomes	https://pubmed.ncbi.nlm.nih.gov/16024819/
phastCons17way_primate_rankscore	1221	0.992	0.544	0.272	0.00833	0.321	0.557	0.798	0.972	▅▆▆▇▇	Conservation score based on 17way alignment primate set	https://pubmed.ncbi.nlm.nih.gov/16024819/
phastCons30way_mammalian_rankscore	1221	0.992	0.53	0.271	0.0192	0.302	0.541	0.863	0.863	▃▅▅▅▇	Conservation score based on the multiple alignments of 30 mammalian genomes	https://pubmed.ncbi.nlm.nih.gov/16024819/
phyloP100way_vertebrate_rankscore	1221	0.992	0.546	0.281	0	0.311	0.565	0.788	0.997	▅▆▇▇▇	phyloP (phylogenetic p-values) conservation score based on the multiple alignments of 100 vertebrate genomes	https://pubmed.ncbi.nlm.nih.gov/15965027/
phyloP17way_primate_rankscore	1221	0.992	0.518	0.28	1e-05	0.3	0.506	0.767	0.943	▅▃▆▃▇	phyloP (phylogenetic p-values) conservation score based on on 17way alignment primate set	https://pubmed.ncbi.nlm.nih.gov/15965027/
phyloP30way_mammalian_rankscore	1221	0.992	0.519	0.284	3e-05	0.263	0.511	0.789	0.947	▅▅▆▅▇	phyloP (phylogenetic p-values) conservation score based on 30 mammalian genomes	https://pubmed.ncbi.nlm.nih.gov/15965027/
Polyphen2_HDIV_rankscore	10383	0.931	0.49	0.3	0.0295	0.22	0.483	0.779	0.906	▆▅▅▅▇	PolyPhen-2 predicts the possible impact of amino acid substitutions on the stability and function of human proteins using structural and comparative evolutionary considerations. HVAR model distinguish mutations with drastic effects from all the remaining human variation	https://pubmed.ncbi.nlm.nih.gov/23315928/
Polyphen2_HVAR_rankscore	10383	0.931	0.488	0.302	0.0139	0.217	0.479	0.755	0.974	▇▆▆▆▇	PolyPhen-2 predicts the possible impact of amino acid substitutions on the stability and function of human proteins using structural and comparative evolutionary considerations. HDIV model used for evaluating rare alleles at loci potentially involved in complex phenotypes, dense mapping of regions identified by genome-wide association studies, and analysis of natural selection from sequence data	https://pubmed.ncbi.nlm.nih.gov/23315928/
PROVEAN_converted_rankscore	3231	0.978	0.488	0.283	1e-05	0.24	0.482	0.726	1	▇▇▇▇▆	Several implementations that combine factors such as complete organisms genomes, gene function classification, pathway analysis, and statistical tools (hidden Markov models) to analyze several parameters of sequencing and genetic information.	https://pubmed.ncbi.nlm.nih.gov/23056405/
REVEL_rankscore	1479	0.99	0.618	0.275	3e-05	0.412	0.671	0.85	1	▂▃▅▆▇	This tool is designed in the ensemble method that integrates 18 pathogenetic prediction scores from 13 tools (GERP++, SIFT, PolyPhen-2, MutationTaster, Mutation Assessor, FATHMM, LRT, PhyloP, PhastCons, SIPHY, MutPred, PROVEAN, and VEST) with eight sequence conservation scores and ten functional scores.	https://pubmed.ncbi.nlm.nih.gov/27666373/
SIFT_converted_rankscore	3390	0.977	0.475	0.287	0.00964	0.222	0.461	0.722	0.913	▇▇▆▆▇	This tool compares the submitted sample with several similar sequences. SIFT analyzes all the possible amino acid substitutions for the inputted sequence and classifies them as tolerated or not tolerated. The classification is performed using Bayes model	https://pubmed.ncbi.nlm.nih.gov/12824425/
SIFT4G_converted_rankscore	1885	0.987	0.479	0.291	0.0116	0.222	0.464	0.722	0.928	▇▇▆▆▇	SIFT 4G is a faster version of SIFT that enables us to scale up and provide SIFT predictions for more organisms	https://pubmed.ncbi.nlm.nih.gov/12824425/
SiPhy_29way_logOdds_rankscore	1377	0.991	0.553	0.295	0	0.304	0.573	0.817	1	▅▅▆▆▇	Site-specific Phylogenetic analysis (SiPhy) 29 way in mammals	https://pubmed.ncbi.nlm.nih.gov/19478016/
VEST4_rankscore	1692	0.989	0.548	0.285	0.00016	0.313	0.56	0.797	1	▅▆▆▇▇	VEST (Variant Effect Scoring Tool) is a machine learning method that predicts the pathogenicity of missense and insertion/deletion variants observed through genome sequencing, allowing them to be prioritized in subsequent functional studies.	https://pubmed.ncbi.nlm.nih.gov/23819870/
number of missing data: n_missing
percentage of completeness: complete_rate
standard deviation: sd
minimum value: q0
first quartile value: p25
median: p50
third quartile value: q75
maximum value: q100
Histogram representative of the distribution of values: histogram

## Sheet: Table S3
Table S3. Evidence-based threshold calibration of computational tools for missense variant pathogenicity classification and ClinGen recommendations for clinical use of PP3/BP4 criteria.
Tool	B/LB cut-off	P/LP cut-off
CADD	23.2	25.6
M-CAP	0.0854	0.29
REVEL	0.471	0.685
DANN	0.974	0.999
MetaLR	0.361	0.832

## Sheet: Table S4
Table S4. CTpredX performance metrics comparison against existing genome-wide prediction tools for the classification of variants from the testing and the two validation datasets using ClinGen recommended thresholds.
	Accuracy	Sensitivity	Specificity	Precision	Recall	Percent. indeterminate	Dataset
CADD	0.886	0.894	0.877	0.897	0.894	0.183	Testing (3891 variants)
CTpredX	0.975	0.978	0.972	0.978	0.978	0.15
DANN	0.822	0.751	0.85	0.668	0.751	0.632
M-CAP	0.85	0.9	0.772	0.86	0.9	0.303
MetaLR	0.858	0.917	0.803	0.814	0.917	0.321
Revel	0.906	0.939	0.871	0.887	0.939	0.139
CADD	0.867	0.579	0.985	0.942	0.579	0.202	Validation (1210 variants)
CTpredX	0.972	0.888	1	1	0.888	0.226
DANN	0.86	0.361	0.968	0.709	0.361	0.498
M-CAP	0.889	0.648	0.984	0.94	0.648	0.228
MetaLR	0.93	0.775	0.977	0.914	0.775	0.379
Revel	0.96	0.883	0.98	0.92	0.883	0.11
CADD	0.899	0.198	0.989	0.697	0.199	0.179	Validation (1240 missense variants from 742 germline WES samples)
CTpredX	0.989	0.667	0.998	0.667	0.909	0.046
DANN	0.875	0.058	0.988	0.417	0.417	0.44
M-CAP	0.936	0.297	0.987	0.567	0.23	0.118
MetaLR	0.96	0.386	0.997	0.88	0.386	0.223
Revel	0.948	0.367	0.992	0.784	0.367	0.911

## Sheet: Table S5
Table S5. Results of the pairwise comparison of AUC-ROC curves between CTpredX and the 5 tested tools. P-values are calculated using Delonge's test.
TOOL1	TOOL2	AUC1	AUC2	P-value (AUC1 vs AUC2)
CTpredX	CADD	0.981	0.904	6.41e-68
CTpredX	M-CAP	0.981	0.868	1.45e-85
CTpredX	MetaLR	0.981	0.867	2.72e-108
CTpredX	Revel	0.981	0.933	2e-51
CTpredX	DANN	0.981	0.771	4.85e-170
